# Supplementary material for: Electrically controlled heat transport in graphite films via reversible ionic liquid intercalation
Source: Sci Adv. 2025 Jul 25;11(30):eadw8588. doi: 10.1126/sciadv.adw8588 (PMC12292840; doi:10.1126/sciadv.adw8588)
Supplement: Supplementary file 2 — Movies S1 and S2 [file sciadv.adw8588_movies_s1_and_s2.zip]

Archive with 2 entries (2 files):
- adw8588_movie_s1.mp4
- adw8588_movie_s2.mp4
